# Supplementary material for: What Makes a Potent Nitrosamine? Statistical Validation of Expert-Derived Structure–Activity Relationships
Source: Chem Res Toxicol. 2022 Oct 27;35(11):1997–2013. doi: 10.1021/acs.chemrestox.2c00199 (PMC9682520; doi:10.1021/acs.chemrestox.2c00199)
Supplement: Supplementary file 1 — tx2c00199_si_001.xlsx [file tx2c00199_si_001.xlsx]

## Sheet: Carcinogenicity
CAS RN.	SMILES	Nitrosamine	Lowest rodent summary TD50 (Gold)	Overall call for carcinogenicity in LCDB	Notes
13256-11-6	N(=O)N(CCC1=CC=CC=C1)C	1	0.00998	Positive
55984-51-5	C(CN(N=O)C)(C)=O	1	0.0172	Positive
55-18-5	CCN(N=O)CC	1	0.0265	Positive
92177-50-9	CC(CN(CC(CO)O)N=O)=O	1	0.0352	Positive
20917-49-1	N1(N=O)CCCCCCC1	1	0.0378	Positive
75411-83-5	N(N(CC(O)C)C)=O	1	0.0463	Positive
10595-95-6	N(=O)N(C)CC	1	0.0503	Positive
89911-79-5	N(N(CC(O)C)CC(CO)O)=O	1	0.0535	Positive
55556-92-8	N(N1C/C=C\CC1)=O	1	0.0601	Positive
53759-22-1	N1(C(CCC1)C=2C=NC=CC=2)N=O	1	0.0957	Positive
62-75-9	CN(N=O)C	1	0.0959	Positive
64091-91-4	C1=CN=CC(=C1)C(CCCN(N=O)C)=O	1	0.0999	Positive
76014-81-8	N(=O)N(CCCC(C=1C=NC=CC=1)O)C	1	0.103	Positive
59-89-2	C1COCCN1N=O	1	0.109	Positive
614-00-6	N(N(C=1C=CC=CC=1)C)=O	1	0.142	Positive
75881-18-4	N1(C(CN(N=O)CC1C)C)C	1	0.151	Positive
621-64-7	C(N(CCC)N=O)CC	1	0.186	Positive
16219-98-0	N(N=O)(C=1N=CC=CC=1)C	1	0.214	Positive
937-25-7	C1=C(C=CC(=C1)N(N=O)C)F	1	0.255	Positive
91308-71-3	N(N(CC(=O)C)CC=C)=O	1	0.335	Positive
3817-11-6	N(=O)N(CCCCO)CCCC	1	0.457	Positive
81795-07-5	N1(C(SC(SC1C)C)C)N=O	1	0.483	Positive
60599-38-4	CC(CN(CC(C)=O)N=O)=O	1	0.491	Positive
91308-69-9	N(N(CCO)CC=C)=O	1	0.491	Positive
932-83-2	N(N1CCCCCC1)=O	1	0.528	Positive
55090-44-3	N(=O)N(CCCCCCCCCCCC)C	1	0.537	Positive
86451-37-8	N(N(CC(O)CO)C)=O	1	0.646	Positive
930-55-2	N(N1CCCC1)=O	1	0.679	Positive
924-16-3	N(=O)N(CCCC)CCCC	1	0.691	Positive
16699-10-8	C1(=CC=NC=2C1=CC=CC=2)/C=C/C3=CC=C(C=C3)N(N=O)C	1	0.699	Positive
83335-32-4	C(CCCN(N=O)CCCC(F)(F)F)(F)(F)F	1	0.748	Positive
39884-52-1	N1(N=O)CCOC1	1	0.798	Positive
88208-16-6	N(N(CC(O)CO)CC=C)=O	1	0.825	Positive
53609-64-6	N(N(CC(O)C)CC(O)C)=O	1	0.846	Positive
78246-24-9	C1CCN(C1C=2C=[N+](C=CC=2)[O-])N=O	1	0.876	Positive
91308-70-2	N(N(CC(O)C)CC=C)=O	1	0.877	Positive
61445-55-4	C(C(O)=O)CCN(C)N=O	1	0.982	Positive
92177-49-6	N(N(CC(=O)C)CCO)=O	1	0.997	Positive
145438-96-6	N1(C=NC(=C1C(NC)=O)N(C)N=O)C	1	1	Positive
75896-33-2	N(N(CC(O)C)CCO)=O	1	1.02	Positive
75881-22-0	N(=O)N(CCCCCCCCCC)C	1	1.26	Positive
26921-68-6	N(=O)N(CCO)C	1	1.29	Positive
99-80-9	N(N(C=1C=CC(N=O)=CC=1)C)=O	1	1.3	Positive
100-75-4	C1CN(CCC1)N=O	1	1.3	Positive
16338-97-9	N(=O)N(CC=C)CC=C	1	1.54	Positive
75881-20-8	N(=O)N(CCCCCCCCCCCCCC)C	1	1.65	Positive
70415-59-7	N(=O)N(CCCO)C	1	1.66	Positive
1456-28-6	N1(N=O)CC(OC(C1)C)C	1	2	Positive
68107-26-6	N(=O)N(CCCCCCCCCCC)C	1	2.37	Positive
82018-90-4	C(N(N=O)CC(F)(F)F)C	1	2.52	Positive
1116-54-7	OCCN(CCO)N=O	1	3.17	Positive
23834-30-2	C(N(C)C)CN(C)N=O	1	3.83	Positive
13256-06-9	N(=O)N(CCCCC)CCCCC	1	4.03	Positive
66398-63-8	O=S(=O)(C=1C=CC(=CC=1)C)OCCN(C)N=O	1	4.8	Positive
26541-51-5	C1CSCCN1N=O	1	5.39	Positive
89911-78-4	N(N(CC(O)CO)CCO)=O	1	5.98	Positive
15216-10-1	C1CCN1N=O	1	7.14	Positive
56222-35-6	C1(O)CCN(N=O)C1	1	7.65	Positive
5632-47-3	N1(N=O)CCNCC1	1	8.78	Positive
61034-40-0	C1=CC=CC(=C1)C(N2C(CN(CC2C)N=O)C)=O	1	9.66	Positive
40580-89-0	C1CCN(CCCCCCCCC1)N=O	1	10.9	Positive
1133-64-8	N2(N=O)[C@H](C=1C=NC=CC=1)CCCC2	1	11.9	Positive
36702-44-0	C1CCC[C@@H](N1N=O)C	1	13.2	Positive
NoCAS-2163	C1(=NC=NC2=C1NC=N2)N(C)N=O	1	18	Positive	See Dobo et al, 2022: The compound associated with this record, N-methyl-N-nitrosoadenine, may actually have the CAS number 21928-82-5 and the compound currently associated with that CAS number a different one
21928-82-5	N1=CN(C2=C1C(N(N=O)C)=NC=N2)[C@H]3[C@H]([C@@H](O)[C@H](O3)CO)O	1	18.3	Positive	See Dobo et al, 2022: The compound associated with this record, N-methyl-N-nitrosoadenosine, may actually have the CAS number 41268-73-1 and this CAS number is associated with a different record
14026-03-0	C1CCC[C@H](N1N=O)C	1	20.4	Positive
17608-59-2	C1=CC=CC(=C1)C(C(N(N=O)C)C)O	1	95.2	Positive
86-30-6	C2(N(N=O)C1=CC=CC=C1)=CC=CC=C2	1	167	Positive
114282-83-6	C1SCSCN1N=O	1		Negative
7519-36-0	[C@H]1(C(O)=O)CCCN1N=O	1		Negative
4515-18-8	C1CCN(C(C1)C(O)=O)N=O	1		Negative
16219-99-1	C1=CC(=CC=N1)N(C)N=O	1		Negative
55557-03-4	C(C(OC)=O)(C1N(CCCC1)N=O)C2=CC=CC=C2	1		Negative
943-41-9	C1=C(C=CC(=C1)N(N=O)C)[N+](=O)[O-]	1		Negative
69658-91-9	C1=CC=C(C=N1)N(C)N=O	1		Negative
25081-31-6	C(N(CC(O)=O)N=O)C(O)=O	1		Negative
67587-52-4	N1(N=O)CC(OCC1)O	1		Negative
30310-80-6	C(=O)([C@@H]1C[C@H](CN1N=O)O)O	1		Negative
55557-02-3	N1(CC/C=C(\C1)C(OC)=O)N=O	1		Negative
625-89-8	C(C(F)(F)F)N(CC(F)(F)F)N=O	1		Negative
54749-90-5	[C@@H]([C@H]([C@@H]([C@@H](NC(=O)N(N=O)CCCl)C=O)O)O)(CO)O	0	0.0375	Positive
614-95-9	N(C(=O)OCC)(N=O)CC	0	0.0904	Positive
684-93-5	C(=O)(N(N=O)C)N	0	0.0927	Positive
16813-36-8	C1C(NC(N(C1)N=O)=O)=O	0	0.0983	Positive
106612-15-1	C(N(C(NCC(C)O)=O)N=O)CCl	0	0.124	Positive
69112-98-7	C(CN(N=O)C(=O)N)F	0	0.125	Positive
615-53-2	N(C(=O)OCC)(N=O)C	0	0.127	Positive
89837-93-4	C(C)(CN(C(N)=O)N=O)=O	0	0.13	Positive
79624-33-2	N(=O)N1CC(OC1=O)C	0	0.172	Positive
110559-84-7	C(N(CC)N=O)(NCC(C)=O)=O	0	0.181	Positive
13743-07-2	NC(=O)N(CCO)N=O	0	0.244	Positive
18883-66-4	[C@@H]1([C@H]([C@@H]([C@H]([C@H](O1)O)NC(N(N=O)C)=O)O)O)CO	0	0.272	Positive
110559-85-8	N(C(=O)NCCCl)(N=O)CC(=O)C	0	0.338	Positive
760-56-5	C(CN(N=O)C(=O)N)=C	0	0.341	Positive
96806-34-7	N(C(=O)NCCCl)(N=O)CCO	0	0.356	Positive
38777-13-8	C1=CC=C(C(=C1)OC(N(N=O)C)=O)OC(C)C	0	0.364	Positive
38347-74-9	N1(CCOC1=O)N=O	0	0.385	Positive
33868-17-6	N(N(C#N)C)=O	0	0.48	Positive
18774-85-1	C(N(N=O)C(=O)N)CCCCC	0	0.513	Positive
869-01-2	NC(N(N=O)CCCC)=O	0	0.517	Positive
96724-44-6	C(N(CC)N=O)(NCCO)=O	0	0.522	Positive
10589-74-9	N(C(=O)N)(N=O)CCCCC	0	0.555	Positive
96724-45-7	C(N(C(NCC)=O)N=O)CO	0	0.562	Positive
142713-78-8	C(N(C)C)CN(C(NCC)=O)N=O.N(O)=O	0	0.704	Positive
63642-17-1	N(C(=O)NCCC[C@@H](C(=O)O)N)(N=O)C	0	0.787	Positive
70-25-7	[N+]([O-])(=O)NC(N(N=O)C)=N	0	0.803	Positive
96806-35-8	C(CN(C(NCCCl)=O)N=O)(O)C	0	0.873	Positive
759-73-9	CCN(C(N)=O)N=O	0	0.948	Positive
777-79-7	C1=CC=CC(=C1)CCN(N=O)C(=O)N	0	0.964	Positive
71752-70-0	C(CN(N=O)C(=O)N)CO	0	0.978	Positive
64005-62-5	C(C)OC(N(N=O)CCCCC)=O	0	1.01	Positive
51542-33-7	C1=CC2=C(C=C1)N=C(S2)NC(=O)N(C)N=O	0	1.13	Positive
13010-07-6	N(C(N(N=O)CCC)=N)[N+](=O)[O-]	0	1.31	Positive
63885-23-4	C(N(N=O)[N+](=O)[O-])(NCC)=N	0	2.84	Positive
63412-06-6	C(N(N=O)C)(=O)C=1C=CC=CC=1	0	3.23	Positive
38434-77-4	C(C)N(C#N)N=O	0	3.68	Positive
816-57-9	N(C(N)=O)(CCC)N=O	0	3.77	Positive
56654-52-5	N(N(C(=O)NCCCC)CCCC)=O	0	4.28	Positive
60391-92-6	C(C(O)=O)N(C(=O)N)N=O	0	4.31	Positive
760-60-1	N(C(=O)N)(N=O)CC(C)C	0	4.73	Positive
135-20-6	C1=CC=CC(=C1)N(N=O)[O-].[NH4+]	0	8.35	Positive
40548-68-3	N1(N=O)OCCCC1	0	24.3	Positive
42579-28-2	N1(N=O)CC(NC1=O)=O	0	43.8	Positive
3276-41-3	N1(N=O)OC/C=C\C1	0	90.6	Positive
4164-28-7	CN([N+]([O-])=O)C	0		Positive
13010-10-1	N(C(N(N=O)CCCCC)=N)[N+](=O)[O-]	0		Negative
5461-85-8	C(N(C(N[N+]([O-])=O)=N)N=O)C(C)C	0		Negative
62641-67-2	C1(N(CC(C(N1)=O)C)N=O)=O	0		Negative
73785-40-7	N=1C(=C(NC=1)CSCC/N=C(/NC#N)N(N=O)C)C	0		Negative
51715-17-4	C/1(N(C)N=O)=N\C3=C(/C(=[N+](\C/1)[O-])C2=CC=CC=C2)C=C(C=C3)Cl	0		Negative
13010-08-7	N(C(N(N=O)CCCC)=N)[N+](=O)[O-]	0		Negative
